# Supplementary material for: Halogen Bonding and Rearrangements in Complexes of N-Chlorosuccinimide with Halides
Source: Molecules. 2025 Jan 31;30(3):639. doi: 10.3390/molecules30030639 (PMC11819834; doi:10.3390/molecules30030639)
Supplement: Supplementary file 1 [file molecules-30-00639-s001.zip]

Archive with 1 entries (1 files):
- molecules-3451401-supplementary.pdf
